# Supplementary material for: Zebinidae (Caenogastropoda, Rissooidea) from Hainan Island, China, with re-description of four species
Source: Biodivers Data J. 2025 Nov 10;13:e165463. doi: 10.3897/BDJ.13.e165463 (PMC12624349; doi:10.3897/BDJ.13.e165463)
Supplement: XML Treatment for Schwartziella triticea [file BDJ.13.e165463-treatment1.xml]

<!DOCTYPE tp:taxon-treatment
  PUBLIC "-//TaxonX//DTD Taxonomic Treatment Publishing DTD v0 20100105//EN" "tax-treatment-NSO.dtd">
<tp:taxon-treatment xmlns:tp="http://www.plazi.org/taxpub"><tp:treatment-meta><mixed-citation publication-type="journal"><person-group><name><surname>Qi</surname><given-names>Lu</given-names></name><name><surname>Liu</surname><given-names>Songyuan</given-names></name><name><surname>Sun</surname><given-names>Shengming</given-names></name><name><surname>Kong</surname><given-names>Lingfeng</given-names></name><name><surname>Ma</surname><given-names>Zhenhua</given-names></name></person-group><article-title><tp:taxon-name><tp:taxon-name-part taxon-name-part-type="family">Zebinidae</tp:taxon-name-part></tp:taxon-name> (<tp:taxon-name><tp:taxon-name-part taxon-name-part-type="subclass">Caenogastropoda</tp:taxon-name-part></tp:taxon-name>, <tp:taxon-name><tp:taxon-name-part taxon-name-part-type="superfamily">Rissooidea</tp:taxon-name-part></tp:taxon-name>) from Hainan Island, China, with re-description of four species</article-title><source>Biodivers Data J</source><day>10</day><month>11</month><year>2025</year><volume>13</volume><pub-id pub-id-type="doi">10.3897/BDJ.13.e165463</pub-id></mixed-citation></tp:treatment-meta><tp:nomenclature><tp:taxon-name><object-id xmlns:xlink="http://www.w3.org/1999/xlink" content-type="arpha" xlink:type="simple">A5F87233-2B35-5DEA-A0DE-0F32446B455A</object-id><tp:taxon-name-part taxon-name-part-type="genus">Schwartziella</tp:taxon-name-part> <tp:taxon-name-part taxon-name-part-type="species">triticea</tp:taxon-name-part></tp:taxon-name><tp:taxon-authority>(Pease, 1861)</tp:taxon-authority></tp:nomenclature><tp:treatment-sec sec-type="materials"><title>Materials</title><list list-type="alpha-lower" list-content="occurrences"><list-item><p><bold>Type status:</bold> <named-content xmlns:xlink="http://www.w3.org/1999/xlink" content-type="dwc:typeStatus" xlink:type="simple">Other material</named-content>. <bold>Occurrence:</bold> catalogNumber: <named-content xmlns:xlink="http://www.w3.org/1999/xlink" content-type="dwc:catalogNumber" xlink:type="simple">XCL59</named-content>; recordedBy: <named-content xmlns:xlink="http://www.w3.org/1999/xlink" content-type="dwc:recordedBy" xlink:type="simple">Qi Lu</named-content>; individualCount: <named-content xmlns:xlink="http://www.w3.org/1999/xlink" content-type="dwc:individualCount" xlink:type="simple">1</named-content>; lifeStage: <named-content xmlns:xlink="http://www.w3.org/1999/xlink" content-type="dwc:lifeStage" xlink:type="simple">adult</named-content>; occurrenceID: <named-content xmlns:xlink="http://www.w3.org/1999/xlink" content-type="dwc:occurrenceID" xlink:type="simple">20A6B31E-18D4-513E-9DB0-3DA25563A15D</named-content>; <bold>Taxon:</bold> taxonID: <named-content xmlns:xlink="http://www.w3.org/1999/xlink" content-type="dwc:taxonID" xlink:type="simple">Native</named-content>; scientificName: <named-content xmlns:xlink="http://www.w3.org/1999/xlink" content-type="dwc:scientificName" xlink:type="simple"><italic><tp:taxon-name><tp:taxon-name-part taxon-name-part-type="genus" reg="Schwartziella">Schwartziella</tp:taxon-name-part> <tp:taxon-name-part taxon-name-part-type="species" reg="triticea">triticea</tp:taxon-name-part></tp:taxon-name></italic></named-content>; originalNameUsage: <named-content xmlns:xlink="http://www.w3.org/1999/xlink" content-type="dwc:originalNameUsage" xlink:type="simple"><italic><tp:taxon-name><tp:taxon-name-part taxon-name-part-type="genus" reg="Rissoina">Rissoina</tp:taxon-name-part> <tp:taxon-name-part taxon-name-part-type="species" reg="triticea">triticea</tp:taxon-name-part></tp:taxon-name></italic> Pease, 1861, <italic><tp:taxon-name><tp:taxon-name-part taxon-name-part-type="genus" reg="Rissoina">Rissoina</tp:taxon-name-part> <tp:taxon-name-part taxon-name-part-type="species" reg="rissoi">rissoi</tp:taxon-name-part></tp:taxon-name></italic> Weinkauff, 1881</named-content>; <bold>Location:</bold> country: <named-content xmlns:xlink="http://www.w3.org/1999/xlink" content-type="dwc:country" xlink:type="simple">China</named-content>; stateProvince: <named-content xmlns:xlink="http://www.w3.org/1999/xlink" content-type="dwc:stateProvince" xlink:type="simple">Hainan</named-content>; locality: <named-content xmlns:xlink="http://www.w3.org/1999/xlink" content-type="dwc:locality" xlink:type="simple">Chiling</named-content>; <bold>Identification:</bold> identifiedBy: <named-content xmlns:xlink="http://www.w3.org/1999/xlink" content-type="dwc:identifiedBy" xlink:type="simple">Qi Lu</named-content>; dateIdentified: <named-content xmlns:xlink="http://www.w3.org/1999/xlink" content-type="dwc:dateIdentified" xlink:type="simple">2023</named-content></p></list-item></list></tp:treatment-sec><tp:treatment-sec sec-type="Description"><title>Description</title><p>Shell minute (3.4 ± 0.25 mm in height; 1.5 ± 0.01 mm in width), fusiform-ovate in shape, white, solid and translucent (Fig. <xref ref-type="fig" rid="F13372342">1</xref>A and B). Seven whorls, body whorl height greater than spire (Fig. <xref ref-type="fig" rid="F13372342">1</xref>C and D); teleoconch whorls 4, inflated, sculptured exclusively by axial ribs with wide intercostal spaces (approximately twice the width of ribs), axial ribs on body whorl constricted at base (Fig. <xref ref-type="fig" rid="F13372342">1</xref>C-F); shell surface with fine microsculpture (Fig. <xref ref-type="fig" rid="F13372342">1</xref>F). Suture distinct, but shallow (Fig. <xref ref-type="fig" rid="F13372342">1</xref>F). Aperture large, D-shaped, angulated posteriorly, without anterior channel; outer lip prosocline, thick, with varix, bearing fine growth lines on edge; inner lip and columellar lip forming straight line, thick, broad, everted at columella; interior of aperture with delicate annular sculpture (Fig. <xref ref-type="fig" rid="F13372342">1</xref>E). Base lacking folds. Umbilicus absent. Protoconch of 3 whorls, eroded (Fig. <xref ref-type="fig" rid="F13372342">1</xref>G and H).</p></tp:treatment-sec><tp:treatment-sec sec-type="Diagnosis"><title>Diagnosis</title><p>Shell somewhat fusiformly ovate; ribs nine, prominent, smooth, continuous over the sutures; aperture ovate (<xref ref-type="bibr" rid="B13519275">Pease 1861</xref>).</p></tp:treatment-sec><tp:treatment-sec sec-type="Distribution"><title>Distribution</title><p><italic><tp:taxon-name><tp:taxon-name-part taxon-name-part-type="genus" reg="Schwartziella">Schwartziella</tp:taxon-name-part> <tp:taxon-name-part taxon-name-part-type="species" reg="triticea">triticea</tp:taxon-name-part></tp:taxon-name></italic> exhibits a broad tropical distribution, ranging from the Red Sea across the Indian Ocean. It is also recorded from Hainan Island (China) and Hawaiian waters (<xref ref-type="bibr" rid="B13372448">Sleurs and Strack 2021</xref>).</p></tp:treatment-sec><tp:treatment-sec sec-type="Taxon discussion"><title>Taxon discussion</title><p>The genus <italic><tp:taxon-name><tp:taxon-name-part taxon-name-part-type="genus" reg="Schwartziella">Schwartziella</tp:taxon-name-part></tp:taxon-name></italic> Nevill, 1881 is primarily characterised by prominent axial ribs on the shell surface, with ribs on the body whorl extending continuously to the base. It differs from <italic><tp:taxon-name><tp:taxon-name-part taxon-name-part-type="genus" reg="Rissoina">Rissoina</tp:taxon-name-part></tp:taxon-name></italic> in lacking an anterior canal in the aperture and possessing an inner operculum without peg-like projections. When compared to <italic><tp:taxon-name><tp:taxon-name-part taxon-name-part-type="genus" reg="Zebina">Zebina</tp:taxon-name-part></tp:taxon-name></italic> H. Adams &amp; A. Adams, 1854, <italic><tp:taxon-name><tp:taxon-name-part taxon-name-part-type="genus" reg="Schwartziella">Schwartziella</tp:taxon-name-part></tp:taxon-name></italic> Nevill, 1881 shows minimal anatomical distinctions, but exhibits more robust axial ribbing. <italic><tp:taxon-name><tp:taxon-name-part taxon-name-part-type="genus" reg="Schwartziella">S.</tp:taxon-name-part> <tp:taxon-name-part taxon-name-part-type="species" reg="triticea">triticea</tp:taxon-name-part></tp:taxon-name></italic> closely resembles <italic><tp:taxon-name><tp:taxon-name-part taxon-name-part-type="genus" reg="Schwartziella">S.</tp:taxon-name-part> <tp:taxon-name-part taxon-name-part-type="species" reg="laseroni">laseroni</tp:taxon-name-part></tp:taxon-name></italic> (C.-K. Chang &amp; W.-L. Wu, 2004); however, the latter can be distinguished by the presence of basal plicae and a narrower columellar lip.</p></tp:treatment-sec><tp:treatment-sec><!--Section generated to contain objects referenced in tp:taxon-treatment.--><fig id="F13372342" position="float" orientation="portrait"><object-id xmlns:xlink="http://www.w3.org/1999/xlink" content-type="arpha" xlink:type="simple">FAF80648-43FD-5B65-B8C1-79DCBD2DA7EF</object-id><object-id xmlns:xlink="http://www.w3.org/1999/xlink" content-type="doi" xlink:type="simple">10.3897/BDJ.13.e165463.figure1</object-id><label>Figure 1.</label><caption><p><italic><tp:taxon-name><tp:taxon-name-part taxon-name-part-type="genus" reg="Schwartziella">Schwartziella</tp:taxon-name-part> <tp:taxon-name-part taxon-name-part-type="species" reg="triticea">triticea</tp:taxon-name-part></tp:taxon-name></italic> (Pease, 1861). <bold>A, B</bold> shell illustration in colour; <bold>C</bold> scanning electron micrographs of frontal view of shell; <bold>D</bold> scanning electron micrographs of lateral view of shell; <bold>E</bold> detail of aperture; <bold>F</bold> detail of teleoconch surface; <bold>G</bold> scanning electron micrographs of lateral view of protoconch; <bold>H</bold> scanning electron micrographs of apical view of protoconch.</p></caption><graphic xmlns:xlink="http://www.w3.org/1999/xlink" xlink:href="bdj-13-e165463-g001.jpg" position="float" id="oo_1373179.jpg" orientation="portrait" xlink:type="simple"><uri content-type="original_file" xlink:type="simple">https://binary.pensoft.net/fig/1373179</uri></graphic></fig></tp:treatment-sec><ref-list><ref id="B13519275"><element-citation xmlns:xlink="http://www.w3.org/1999/xlink" publication-type="article" xlink:type="simple"><person-group person-group-type="author"><name name-style="western"><surname>Pease</surname><given-names>W. H</given-names></name></person-group><year>1861</year><article-title>Descriptions of fourty-seven new species of shells from the Sandwich Islands, in the collection of Hugh Cuming.</article-title><source>Proceedings of the Zoological Society of London.</source><volume>28</volume><fpage>431</fpage><lpage>438</lpage></element-citation></ref><ref id="B13372448"><element-citation xmlns:xlink="http://www.w3.org/1999/xlink" publication-type="article" xlink:type="simple"><person-group person-group-type="author"><name name-style="western"><surname>Sleurs</surname><given-names>W. J.M.</given-names></name><name name-style="western"><surname>Strack</surname><given-names>H. L.</given-names></name></person-group><year>2021</year><article-title>Results of the Rumphius Biohistorical Expedition to Ambon (1990). Part 18. The <tp:taxon-name><tp:taxon-name-part taxon-name-part-type="family">Rissoinidae</tp:taxon-name-part></tp:taxon-name> and <tp:taxon-name><tp:taxon-name-part taxon-name-part-type="family">Zebinidae</tp:taxon-name-part></tp:taxon-name> (<tp:taxon-name><tp:taxon-name-part taxon-name-part-type="class">Gastropoda</tp:taxon-name-part></tp:taxon-name>: <tp:taxon-name><tp:taxon-name-part taxon-name-part-type="subclass">Caenogastropoda</tp:taxon-name-part></tp:taxon-name>)</article-title><source>Basteria</source><volume>85</volume><issue>1</issue><fpage>34</fpage><lpage>58</lpage></element-citation></ref></ref-list></tp:taxon-treatment>
