# Supplementary material for: Zebinidae (Caenogastropoda, Rissooidea) from Hainan Island, China, with re-description of four species
Source: Biodivers Data J. 2025 Nov 10;13:e165463. doi: 10.3897/BDJ.13.e165463 (PMC12624349; doi:10.3897/BDJ.13.e165463)
Supplement: XML Treatment for Pandalosia subfirmata [file BDJ.13.e165463-treatment2.xml]

<!DOCTYPE tp:taxon-treatment
  PUBLIC "-//TaxonX//DTD Taxonomic Treatment Publishing DTD v0 20100105//EN" "tax-treatment-NSO.dtd">
<tp:taxon-treatment xmlns:tp="http://www.plazi.org/taxpub"><tp:treatment-meta><mixed-citation publication-type="journal"><person-group><name><surname>Qi</surname><given-names>Lu</given-names></name><name><surname>Liu</surname><given-names>Songyuan</given-names></name><name><surname>Sun</surname><given-names>Shengming</given-names></name><name><surname>Kong</surname><given-names>Lingfeng</given-names></name><name><surname>Ma</surname><given-names>Zhenhua</given-names></name></person-group><article-title><tp:taxon-name><tp:taxon-name-part taxon-name-part-type="family">Zebinidae</tp:taxon-name-part></tp:taxon-name> (<tp:taxon-name><tp:taxon-name-part taxon-name-part-type="subclass">Caenogastropoda</tp:taxon-name-part></tp:taxon-name>, <tp:taxon-name><tp:taxon-name-part taxon-name-part-type="superfamily">Rissooidea</tp:taxon-name-part></tp:taxon-name>) from Hainan Island, China, with re-description of four species</article-title><source>Biodivers Data J</source><day>10</day><month>11</month><year>2025</year><volume>13</volume><pub-id pub-id-type="doi">10.3897/BDJ.13.e165463</pub-id></mixed-citation></tp:treatment-meta><tp:nomenclature><tp:taxon-name><object-id xmlns:xlink="http://www.w3.org/1999/xlink" content-type="arpha" xlink:type="simple">3830653F-2FFB-5DDC-B9C7-B710FDFD9263</object-id><tp:taxon-name-part taxon-name-part-type="genus">Pandalosia</tp:taxon-name-part> <tp:taxon-name-part taxon-name-part-type="species">subfirmata</tp:taxon-name-part></tp:taxon-name><tp:taxon-authority>(O. Boettger, 1887)</tp:taxon-authority></tp:nomenclature><tp:treatment-sec sec-type="materials"><title>Materials</title><list list-type="alpha-lower" list-content="occurrences"><list-item><p><bold>Type status:</bold> <named-content xmlns:xlink="http://www.w3.org/1999/xlink" content-type="dwc:typeStatus" xlink:type="simple">Other material</named-content>. <bold>Occurrence:</bold> catalogNumber: <named-content xmlns:xlink="http://www.w3.org/1999/xlink" content-type="dwc:catalogNumber" xlink:type="simple">STGY71</named-content>; recordedBy: <named-content xmlns:xlink="http://www.w3.org/1999/xlink" content-type="dwc:recordedBy" xlink:type="simple">Qi Lu</named-content>; individualCount: <named-content xmlns:xlink="http://www.w3.org/1999/xlink" content-type="dwc:individualCount" xlink:type="simple">2</named-content>; lifeStage: <named-content xmlns:xlink="http://www.w3.org/1999/xlink" content-type="dwc:lifeStage" xlink:type="simple">adult</named-content>; occurrenceID: <named-content xmlns:xlink="http://www.w3.org/1999/xlink" content-type="dwc:occurrenceID" xlink:type="simple">EDBBA5C5-74AE-557C-B169-350D9E4314E3</named-content>; <bold>Taxon:</bold> taxonID: <named-content xmlns:xlink="http://www.w3.org/1999/xlink" content-type="dwc:taxonID" xlink:type="simple">Native</named-content>; scientificName: <named-content xmlns:xlink="http://www.w3.org/1999/xlink" content-type="dwc:scientificName" xlink:type="simple"><italic><tp:taxon-name><tp:taxon-name-part taxon-name-part-type="genus" reg="Pandalosia">Pandalosia</tp:taxon-name-part> <tp:taxon-name-part taxon-name-part-type="species" reg="subfirmata">subfirmata</tp:taxon-name-part></tp:taxon-name></italic></named-content>; originalNameUsage: <named-content xmlns:xlink="http://www.w3.org/1999/xlink" content-type="dwc:originalNameUsage" xlink:type="simple"><italic><tp:taxon-name><tp:taxon-name-part taxon-name-part-type="genus" reg="Costalynia">Costalynia</tp:taxon-name-part> <tp:taxon-name-part taxon-name-part-type="species" reg="decapitata">decapitata</tp:taxon-name-part></tp:taxon-name></italic> Laseron, 1956, <italic><tp:taxon-name><tp:taxon-name-part taxon-name-part-type="genus" reg="Costalynia">Costalynia</tp:taxon-name-part> <tp:taxon-name-part taxon-name-part-type="species" reg="truncata">truncata</tp:taxon-name-part></tp:taxon-name></italic> Laseron, 1956, <italic><tp:taxon-name><tp:taxon-name-part taxon-name-part-type="genus" reg="Pandalosia">Pandalosia</tp:taxon-name-part> <tp:taxon-name-part taxon-name-part-type="species" reg="darwinensis">darwinensis</tp:taxon-name-part></tp:taxon-name></italic> Laseron, 1956, <italic><tp:taxon-name><tp:taxon-name-part taxon-name-part-type="genus" reg="Pandalosia">Pandalosia</tp:taxon-name-part> <tp:taxon-name-part taxon-name-part-type="species" reg="excelsis">excelsis</tp:taxon-name-part></tp:taxon-name></italic> Laseron, 1956, <italic><tp:taxon-name><tp:taxon-name-part taxon-name-part-type="genus" reg="Pandalosia">Pandalosia</tp:taxon-name-part> <tp:taxon-name-part taxon-name-part-type="species" reg="subulata">subulata</tp:taxon-name-part></tp:taxon-name></italic> Laseron, 1956, <tp:taxon-name><tp:taxon-name-part taxon-name-part-type="genus" reg="Rissoina">Rissoina</tp:taxon-name-part> (<tp:taxon-name-part taxon-name-part-type="subgenus" reg="Schwartziella">Schwartziella</tp:taxon-name-part>) <tp:taxon-name-part taxon-name-part-type="species" reg="subfirmata">subfirmata</tp:taxon-name-part></tp:taxon-name> O. Boettger, 1887, <tp:taxon-name><tp:taxon-name-part taxon-name-part-type="genus" reg="Schwartziella">Schwartziella</tp:taxon-name-part> (<tp:taxon-name-part taxon-name-part-type="subgenus" reg="Pandalosia">Pandalosia</tp:taxon-name-part>) <tp:taxon-name-part taxon-name-part-type="species" reg="darwinensis">darwinensis</tp:taxon-name-part></tp:taxon-name> (Laseron, 1956)</named-content>; <bold>Location:</bold> country: <named-content xmlns:xlink="http://www.w3.org/1999/xlink" content-type="dwc:country" xlink:type="simple">China</named-content>; stateProvince: <named-content xmlns:xlink="http://www.w3.org/1999/xlink" content-type="dwc:stateProvince" xlink:type="simple">Hainan</named-content>; locality: <named-content xmlns:xlink="http://www.w3.org/1999/xlink" content-type="dwc:locality" xlink:type="simple">Wenchang</named-content>; <bold>Identification:</bold> identifiedBy: <named-content xmlns:xlink="http://www.w3.org/1999/xlink" content-type="dwc:identifiedBy" xlink:type="simple">Qi Lu</named-content>; dateIdentified: <named-content xmlns:xlink="http://www.w3.org/1999/xlink" content-type="dwc:dateIdentified" xlink:type="simple">2023</named-content></p></list-item></list></tp:treatment-sec><tp:treatment-sec sec-type="Description"><title>Description</title><p>Shell minute (3 ± 0.15 mm in height, 1 ± 0.02 mm in width), conical, white, glossy, translucent (Fig. <xref ref-type="fig" rid="F13372344">2</xref>A-D). Protoconch with 3.5 whorls, conical, slender, smooth, transition to teleoconch poorly defined (Fig. <xref ref-type="fig" rid="F13372344">2</xref>G and H). Teleoconch comprising approximately 5 whorls, each convex with deeply impressed sutures; sculpture consisting of prosocline axial ribs, lacking spiral elements; axial ribs sparsely distributed, intercostal spaces exceeding rib width (Fig. <xref ref-type="fig" rid="F13372344">2</xref>C-E). Base with prominent plica. Aperture D-shaped, posteriorly angulate, lacking distinct anterior canal; outer lip thickened, varix bearing longitudinal striae; interior of aperture with delicate spiral lirae (Fig. <xref ref-type="fig" rid="F13372344">2</xref>F).</p></tp:treatment-sec><tp:treatment-sec sec-type="Diagnosis"><title>Diagnosis</title><p>Whorls growing fairly rapidly, rather convex, separated by a deep suture; initial whorls smooth, the others strongly ribbed, with rounded, oblique ribs and smooth interspaces. Aperture oblique, narrowly ovate (<xref ref-type="bibr" rid="B13531478">Boettger 1887</xref>).</p></tp:treatment-sec><tp:treatment-sec sec-type="Distribution"><title>Distribution</title><p>Tropical Indo-Pacific Region (China, Japan, Australia); including tropical western America (<xref ref-type="bibr" rid="B13372448">Sleurs and Strack 2021</xref>).</p></tp:treatment-sec><tp:treatment-sec sec-type="Taxon discussion"><title>Taxon discussion</title><p>The genus <italic><tp:taxon-name><tp:taxon-name-part taxon-name-part-type="genus" reg="Pandalosia">Pandalosia</tp:taxon-name-part></tp:taxon-name></italic> was segregated from <italic><tp:taxon-name><tp:taxon-name-part taxon-name-part-type="genus" reg="Schwartziella">Schwartziella</tp:taxon-name-part></tp:taxon-name></italic> (<xref ref-type="bibr" rid="B13372469">Laseron 1956</xref>), characterised by smaller and more slender shells; protoconch comparatively large and elongate, surface smooth, lacking microsculpture, base bearing a prominent plica. <italic><tp:taxon-name><tp:taxon-name-part taxon-name-part-type="genus" reg="Pandalosia">Pandalosia</tp:taxon-name-part> <tp:taxon-name-part taxon-name-part-type="species" reg="subfirmata">subfirmata</tp:taxon-name-part></tp:taxon-name></italic> (O. Boettger, 1887) is not a new record from Chinese waters, as it had been previously identified in Taiwanese waters as <italic><tp:taxon-name><tp:taxon-name-part taxon-name-part-type="genus" reg="Pandalosia">Pandalosia</tp:taxon-name-part> <tp:taxon-name-part taxon-name-part-type="species" reg="darwinensis">darwinensis</tp:taxon-name-part></tp:taxon-name></italic> Laseron,1956 (<xref ref-type="bibr" rid="B13532040">Liu 2008</xref>). Currently, <italic><tp:taxon-name><tp:taxon-name-part taxon-name-part-type="genus" reg="Pandalosia">Pandalosia</tp:taxon-name-part> <tp:taxon-name-part taxon-name-part-type="species" reg="darwinensis">darwinensis</tp:taxon-name-part></tp:taxon-name></italic> Laseron, 1956 is treated as a synonym of <italic><tp:taxon-name><tp:taxon-name-part taxon-name-part-type="genus" reg="Pandalosia">P.</tp:taxon-name-part> <tp:taxon-name-part taxon-name-part-type="species" reg="subfirmata">subfirmata</tp:taxon-name-part></tp:taxon-name></italic> in the World Register of Marine Species (WoRMS). Two additional species, <italic><tp:taxon-name><tp:taxon-name-part taxon-name-part-type="genus" reg="Pandalosia">Pandalosia</tp:taxon-name-part> <tp:taxon-name-part taxon-name-part-type="species" reg="moerchiella">moerchiella</tp:taxon-name-part></tp:taxon-name></italic> C.-K. Chang &amp; W.-L. Wu, 2004 and <italic><tp:taxon-name><tp:taxon-name-part taxon-name-part-type="genus" reg="Pandalosia">Pandalosia</tp:taxon-name-part> <tp:taxon-name-part taxon-name-part-type="species" reg="lutaoi">lutaoi</tp:taxon-name-part></tp:taxon-name></italic> C.-K. Chang &amp; W.-L. Wu, 2004, have also been reported from Taiwanese waters, though their taxonomic status remains uncertain. These two species are clearly distinguishable from <italic><tp:taxon-name><tp:taxon-name-part taxon-name-part-type="genus" reg="Pandalosia">P.</tp:taxon-name-part> <tp:taxon-name-part taxon-name-part-type="species" reg="subfirmata">subfirmata</tp:taxon-name-part></tp:taxon-name></italic> in shell sculpture: <italic><tp:taxon-name><tp:taxon-name-part taxon-name-part-type="genus" reg="Pandalosia">P.</tp:taxon-name-part> <tp:taxon-name-part taxon-name-part-type="species" reg="moerchiella">moerchiella</tp:taxon-name-part></tp:taxon-name></italic> possesses a smooth shell surface lacking prominent axial ribs, while <italic><tp:taxon-name><tp:taxon-name-part taxon-name-part-type="genus" reg="Pandalosia">P.</tp:taxon-name-part> <tp:taxon-name-part taxon-name-part-type="species" reg="lutaoi">lutaoi</tp:taxon-name-part></tp:taxon-name></italic> exhibits much weaker and less distinct axial ribs compared to those of <italic><tp:taxon-name><tp:taxon-name-part taxon-name-part-type="genus" reg="Pandalosia">P.</tp:taxon-name-part> <tp:taxon-name-part taxon-name-part-type="species" reg="subfirmata">subfirmata</tp:taxon-name-part></tp:taxon-name></italic> (<xref ref-type="bibr" rid="B13577071">Chang and Wu 2004</xref>). A comprehensive taxonomic revision of the genus <italic><tp:taxon-name><tp:taxon-name-part taxon-name-part-type="genus" reg="Pandalosia">Pandalosia</tp:taxon-name-part></tp:taxon-name></italic> in Chinese waters is warranted in the future.</p></tp:treatment-sec><tp:treatment-sec><!--Section generated to contain objects referenced in tp:taxon-treatment.--><fig id="F13372344" position="float" orientation="portrait"><object-id xmlns:xlink="http://www.w3.org/1999/xlink" content-type="arpha" xlink:type="simple">550F6601-1C44-5C16-B301-8818EFDFF0AB</object-id><object-id xmlns:xlink="http://www.w3.org/1999/xlink" content-type="doi" xlink:type="simple">10.3897/BDJ.13.e165463.figure4</object-id><label>Figure 2.</label><caption><p><italic><tp:taxon-name><tp:taxon-name-part taxon-name-part-type="genus" reg="Pandalosia">Pandalosia</tp:taxon-name-part> <tp:taxon-name-part taxon-name-part-type="species" reg="subfirmata">subfirmata</tp:taxon-name-part></tp:taxon-name></italic> (O. Boettger, 1887). <bold>A, B</bold> shell illustration in colour; <bold>C</bold> scanning electron micrographs of frontal view of shell; <bold>D</bold> scanning electron micrographs of lateral view of shell; <bold>E</bold> detail of teleoconch surface; <bold>F</bold> detail of aperture; <bold>G</bold> scanning electron micrographs of lateral view of protoconch; <bold>H</bold> scanning electron micrographs of apical view of protoconch.</p></caption><graphic xmlns:xlink="http://www.w3.org/1999/xlink" xlink:href="bdj-13-e165463-g002.jpg" position="float" id="oo_1373180.jpg" orientation="portrait" xlink:type="simple"><uri content-type="original_file" xlink:type="simple">https://binary.pensoft.net/fig/1373180</uri></graphic></fig></tp:treatment-sec><ref-list><ref id="B13531478"><element-citation xmlns:xlink="http://www.w3.org/1999/xlink" publication-type="article" xlink:type="simple"><person-group person-group-type="author"><name name-style="western"><surname>Boettger</surname><given-names>O</given-names></name></person-group><year>1887</year><article-title>Die ostasiatischen Vertreter der Gattung <tp:taxon-name><tp:taxon-name-part taxon-name-part-type="genus" reg="Rissoina">Rissoina</tp:taxon-name-part></tp:taxon-name> I</article-title><source>Jahrbücher der Deutschen Malakozoologische Gesellschaft</source><volume>14</volume><issue>2</issue><fpage>125</fpage><lpage>135</lpage></element-citation></ref><ref id="B13372448"><element-citation xmlns:xlink="http://www.w3.org/1999/xlink" publication-type="article" xlink:type="simple"><person-group person-group-type="author"><name name-style="western"><surname>Sleurs</surname><given-names>W. J.M.</given-names></name><name name-style="western"><surname>Strack</surname><given-names>H. L.</given-names></name></person-group><year>2021</year><article-title>Results of the Rumphius Biohistorical Expedition to Ambon (1990). Part 18. The <tp:taxon-name><tp:taxon-name-part taxon-name-part-type="family">Rissoinidae</tp:taxon-name-part></tp:taxon-name> and <tp:taxon-name><tp:taxon-name-part taxon-name-part-type="family">Zebinidae</tp:taxon-name-part></tp:taxon-name> (<tp:taxon-name><tp:taxon-name-part taxon-name-part-type="class">Gastropoda</tp:taxon-name-part></tp:taxon-name>: <tp:taxon-name><tp:taxon-name-part taxon-name-part-type="subclass">Caenogastropoda</tp:taxon-name-part></tp:taxon-name>)</article-title><source>Basteria</source><volume>85</volume><issue>1</issue><fpage>34</fpage><lpage>58</lpage></element-citation></ref><ref id="B13372469"><element-citation xmlns:xlink="http://www.w3.org/1999/xlink" publication-type="article" xlink:type="simple"><person-group person-group-type="author"><name name-style="western"><surname>Laseron</surname><given-names>C. F.</given-names></name></person-group><year>1956</year><article-title>The families <tp:taxon-name><tp:taxon-name-part taxon-name-part-type="family">Rissoinidae</tp:taxon-name-part></tp:taxon-name> and <tp:taxon-name><tp:taxon-name-part taxon-name-part-type="family">Rissoidae</tp:taxon-name-part></tp:taxon-name> (<tp:taxon-name><tp:taxon-name-part taxon-name-part-type="phylum">Mollusca</tp:taxon-name-part></tp:taxon-name>) from the Solanderian and Dampierian zoogeographical provinces.</article-title><source>Australian Journal of Marine and Freshwater Research</source><volume>7</volume><issue>3</issue><fpage>384</fpage><lpage>484</lpage><pub-id pub-id-type="doi">10.1071/MF9560384</pub-id></element-citation></ref><ref id="B13532040"><element-citation xmlns:xlink="http://www.w3.org/1999/xlink" publication-type="book" xlink:type="simple"><person-group person-group-type="author"><name name-style="western"><surname>Liu</surname><given-names>R. Y.</given-names></name><etal/></person-group><year>2008</year><source>Checklist of marine biota of China Sea</source><publisher-name>Science Press</publisher-name></element-citation></ref><ref id="B13577071"><element-citation xmlns:xlink="http://www.w3.org/1999/xlink" publication-type="chapter" xlink:type="simple"><person-group person-group-type="author"><name name-style="western"><surname>Chang</surname><given-names>C. K.</given-names></name><name name-style="western"><surname>Wu</surname><given-names>W. L.</given-names></name></person-group><year>2004</year><chapter-title>The Rissoacea (Mollusca: Mesogastropoda) from Lutao, Taitung</chapter-title><person-group person-group-type="editor"><name name-style="western"><surname>Chang</surname><given-names>C. K.</given-names></name><name name-style="western"><surname>Wu</surname><given-names>W. L.</given-names></name></person-group><source>The Taiwan mollusks</source><volume>144</volume><publisher-name>Research Center for Biodiversity, Academia Sinica</publisher-name><publisher-loc>Taipei</publisher-loc></element-citation></ref></ref-list></tp:taxon-treatment>
