# Supplementary material for: Zebinidae (Caenogastropoda, Rissooidea) from Hainan Island, China, with re-description of four species
Source: Biodivers Data J. 2025 Nov 10;13:e165463. doi: 10.3897/BDJ.13.e165463 (PMC12624349; doi:10.3897/BDJ.13.e165463)
Supplement: XML Treatment for Zebina tridentata [file BDJ.13.e165463-treatment3.xml]

<!DOCTYPE tp:taxon-treatment
  PUBLIC "-//TaxonX//DTD Taxonomic Treatment Publishing DTD v0 20100105//EN" "tax-treatment-NSO.dtd">
<tp:taxon-treatment xmlns:tp="http://www.plazi.org/taxpub"><tp:treatment-meta><mixed-citation publication-type="journal"><person-group><name><surname>Qi</surname><given-names>Lu</given-names></name><name><surname>Liu</surname><given-names>Songyuan</given-names></name><name><surname>Sun</surname><given-names>Shengming</given-names></name><name><surname>Kong</surname><given-names>Lingfeng</given-names></name><name><surname>Ma</surname><given-names>Zhenhua</given-names></name></person-group><article-title><tp:taxon-name><tp:taxon-name-part taxon-name-part-type="family">Zebinidae</tp:taxon-name-part></tp:taxon-name> (<tp:taxon-name><tp:taxon-name-part taxon-name-part-type="subclass">Caenogastropoda</tp:taxon-name-part></tp:taxon-name>, <tp:taxon-name><tp:taxon-name-part taxon-name-part-type="superfamily">Rissooidea</tp:taxon-name-part></tp:taxon-name>) from Hainan Island, China, with re-description of four species</article-title><source>Biodivers Data J</source><day>10</day><month>11</month><year>2025</year><volume>13</volume><pub-id pub-id-type="doi">10.3897/BDJ.13.e165463</pub-id></mixed-citation></tp:treatment-meta><tp:nomenclature><tp:taxon-name><object-id xmlns:xlink="http://www.w3.org/1999/xlink" content-type="arpha" xlink:type="simple">2392D18F-83D2-53A0-A47C-D041E51EF349</object-id><tp:taxon-name-part taxon-name-part-type="genus">Zebina</tp:taxon-name-part> <tp:taxon-name-part taxon-name-part-type="species">tridentata</tp:taxon-name-part></tp:taxon-name><tp:taxon-authority>(Michaud, 1830)</tp:taxon-authority></tp:nomenclature><tp:treatment-sec sec-type="materials"><title>Materials</title><list list-type="alpha-lower" list-content="occurrences"><list-item><p><bold>Type status:</bold> <named-content xmlns:xlink="http://www.w3.org/1999/xlink" content-type="dwc:typeStatus" xlink:type="simple">Other material</named-content>. <bold>Occurrence:</bold> catalogNumber: <named-content xmlns:xlink="http://www.w3.org/1999/xlink" content-type="dwc:catalogNumber" xlink:type="simple">XDH61</named-content>; recordedBy: <named-content xmlns:xlink="http://www.w3.org/1999/xlink" content-type="dwc:recordedBy" xlink:type="simple">Qi Lu</named-content>; individualCount: <named-content xmlns:xlink="http://www.w3.org/1999/xlink" content-type="dwc:individualCount" xlink:type="simple">3</named-content>; lifeStage: <named-content xmlns:xlink="http://www.w3.org/1999/xlink" content-type="dwc:lifeStage" xlink:type="simple">adult</named-content>; occurrenceID: <named-content xmlns:xlink="http://www.w3.org/1999/xlink" content-type="dwc:occurrenceID" xlink:type="simple">1963B1AA-1DEF-597F-AE68-694D346B6FAF</named-content>; <bold>Taxon:</bold> taxonID: <named-content xmlns:xlink="http://www.w3.org/1999/xlink" content-type="dwc:taxonID" xlink:type="simple">Native</named-content>; scientificName: <named-content xmlns:xlink="http://www.w3.org/1999/xlink" content-type="dwc:scientificName" xlink:type="simple"><italic><tp:taxon-name><tp:taxon-name-part taxon-name-part-type="genus" reg="Zebina">Zebina</tp:taxon-name-part> <tp:taxon-name-part taxon-name-part-type="species" reg="tridentata">tridentata</tp:taxon-name-part></tp:taxon-name></italic></named-content>; originalNameUsage: <named-content xmlns:xlink="http://www.w3.org/1999/xlink" content-type="dwc:originalNameUsage" xlink:type="simple"><italic><tp:taxon-name><tp:taxon-name-part taxon-name-part-type="genus" reg="Rissoa">Rissoa</tp:taxon-name-part> <tp:taxon-name-part taxon-name-part-type="species" reg="crassilabrum">crassilabrum</tp:taxon-name-part></tp:taxon-name></italic> Garrett, 1857, <italic><tp:taxon-name><tp:taxon-name-part taxon-name-part-type="genus" reg="Rissoa">Rissoa</tp:taxon-name-part> <tp:taxon-name-part taxon-name-part-type="species" reg="tridentata">tridentata</tp:taxon-name-part></tp:taxon-name></italic> Michaud, 1830, <italic><tp:taxon-name><tp:taxon-name-part taxon-name-part-type="genus" reg="Rissoina">Rissoina</tp:taxon-name-part> <tp:taxon-name-part taxon-name-part-type="species" reg="crassilabrum">crassilabrum</tp:taxon-name-part></tp:taxon-name></italic> (Garrett, 1857)</named-content>; <bold>Location:</bold> country: <named-content xmlns:xlink="http://www.w3.org/1999/xlink" content-type="dwc:country" xlink:type="simple">China</named-content>; stateProvince: <named-content xmlns:xlink="http://www.w3.org/1999/xlink" content-type="dwc:stateProvince" xlink:type="simple">Hainan</named-content>; locality: <named-content xmlns:xlink="http://www.w3.org/1999/xlink" content-type="dwc:locality" xlink:type="simple">Sanya</named-content>; <bold>Identification:</bold> identifiedBy: <named-content xmlns:xlink="http://www.w3.org/1999/xlink" content-type="dwc:identifiedBy" xlink:type="simple">Qi Lu</named-content>; dateIdentified: <named-content xmlns:xlink="http://www.w3.org/1999/xlink" content-type="dwc:dateIdentified" xlink:type="simple">2023</named-content></p></list-item></list></tp:treatment-sec><tp:treatment-sec sec-type="Description"><title>Description</title><p>Shell minute (6.2 ± 0.02 mm in height, 3.8 ± 0.11 mm in width), thick-walled, solid, opaque-white, smooth and glossy, ovate-conical (Fig. <xref ref-type="fig" rid="F13372346">3</xref>A and B). Whorls approximately 7 (protoconch missing); body whorl inflated, its height exceeding that of spire; teleoconch whorls 1-3 with axial ribs, whorls 4 to body whorl smooth (Fig. <xref ref-type="fig" rid="F13372346">3</xref>C, D and F). Aperture elliptical, slightly prosocline, anteriorly rounded and posteriorly angulate; outer lip lacking external varix, but internally thickened, with a single small denticle on anterior interior edge; inner lip smooth; peristome with fine axial striations (Fig. <xref ref-type="fig" rid="F13372346">3</xref>E). Sutures indistinct.</p></tp:treatment-sec><tp:treatment-sec sec-type="Diagnosis"><title>Diagnosis</title><p>Shell conical，white, smooth and glossy; aperture ovate, oblique and somewhat channelled; outer lip swollen, with three teeth on the inner side; columella with a distinct callus at the upper part (<xref ref-type="bibr" rid="B13372531">Michaud 1830</xref>).</p></tp:treatment-sec><tp:treatment-sec sec-type="Distribution"><title>Distribution</title><p>Tropical and subtropical Indo-West Pacific (Hainan and Taiwan, China; Kyushu, Japan; Philippines), ranging from the Red Sea and Mozambique to Hawaii and Tuamotu Archipelago (<xref ref-type="bibr" rid="B13372448">Sleurs and Strack 2021</xref>).</p></tp:treatment-sec><tp:treatment-sec sec-type="Taxon discussion"><title>Taxon discussion</title><p>Species of <italic><tp:taxon-name><tp:taxon-name-part taxon-name-part-type="genus" reg="Zebina">Zebina</tp:taxon-name-part></tp:taxon-name></italic> resemble those of the family <tp:taxon-name><tp:taxon-name-part taxon-name-part-type="family">Eulimidae</tp:taxon-name-part></tp:taxon-name>, but are distinguished by distinct apertural features, typically exhibiting a robust outer lip varix and posterior channel. Additionally, <italic><tp:taxon-name><tp:taxon-name-part taxon-name-part-type="genus" reg="Zebina">Zebina</tp:taxon-name-part></tp:taxon-name></italic> shells tend to be thicker and more opaque. The diagnostic character of <italic><tp:taxon-name><tp:taxon-name-part taxon-name-part-type="genus" reg="Zebina">Z.</tp:taxon-name-part> <tp:taxon-name-part taxon-name-part-type="species" reg="tridentata">tridentata</tp:taxon-name-part></tp:taxon-name></italic> is the presence of three denticles on the anterior interior edge of the outer lip (<xref ref-type="bibr" rid="B13372531">Michaud 1830</xref>). However, <xref ref-type="bibr" rid="B13372539">Cernohorsky (1978)</xref> noted that this species may exhibit 1–3 denticles. Therefore, we conclude that the denticle number in <italic><tp:taxon-name><tp:taxon-name-part taxon-name-part-type="genus" reg="Zebina">Z.</tp:taxon-name-part> <tp:taxon-name-part taxon-name-part-type="species" reg="tridentata">tridentata</tp:taxon-name-part></tp:taxon-name></italic> exhibits intraspecific variation. In this study, the examined specimen possesses only a single denticle (Fig. <xref ref-type="fig" rid="F13372346">3</xref>E), yet consistent with other diagnostic features, we identify it as <italic><tp:taxon-name><tp:taxon-name-part taxon-name-part-type="genus" reg="Zebina">Z.</tp:taxon-name-part> <tp:taxon-name-part taxon-name-part-type="species" reg="tridentata">tridentata</tp:taxon-name-part></tp:taxon-name></italic>.</p></tp:treatment-sec><tp:treatment-sec><!--Section generated to contain objects referenced in tp:taxon-treatment.--><fig id="F13372346" position="float" orientation="portrait"><object-id xmlns:xlink="http://www.w3.org/1999/xlink" content-type="arpha" xlink:type="simple">8B2F72F5-4A3F-526A-95FC-A70C244D1C92</object-id><object-id xmlns:xlink="http://www.w3.org/1999/xlink" content-type="doi" xlink:type="simple">10.3897/BDJ.13.e165463.figure4</object-id><label>Figure 3.</label><caption><p><italic><tp:taxon-name><tp:taxon-name-part taxon-name-part-type="genus" reg="Zebina">Zebina</tp:taxon-name-part> <tp:taxon-name-part taxon-name-part-type="species" reg="tridentata">tridentata</tp:taxon-name-part></tp:taxon-name></italic> (Michaud, 1830). <bold>A, B</bold> shell illustration in colour; <bold>C</bold> scanning electron micrographs of frontal view of shell; <bold>D</bold> scanning electron micrographs of lateral view of shell; <bold>E</bold> detail of aperture; <bold>F</bold> scanning electron micrographs of lateral view of protoconch.</p></caption><graphic xmlns:xlink="http://www.w3.org/1999/xlink" xlink:href="bdj-13-e165463-g003.jpg" position="float" id="oo_1373181.jpg" orientation="portrait" xlink:type="simple"><uri content-type="original_file" xlink:type="simple">https://binary.pensoft.net/fig/1373181</uri></graphic></fig></tp:treatment-sec><ref-list><ref id="B13372531"><element-citation xmlns:xlink="http://www.w3.org/1999/xlink" publication-type="book" xlink:type="simple"><person-group person-group-type="author"><name name-style="western"><surname>Michaud</surname><given-names>A. L.G.</given-names></name></person-group><year>1830</year><source>Description de plusieurs nouvelles espèces de coquilles du genre <italic><tp:taxon-name><tp:taxon-name-part taxon-name-part-type="genus" reg="Rissoa">Rissoa</tp:taxon-name-part></tp:taxon-name></italic></source><publisher-name>Perrin</publisher-name><publisher-loc>Lyon</publisher-loc><size units="page">23</size></element-citation></ref><ref id="B13372448"><element-citation xmlns:xlink="http://www.w3.org/1999/xlink" publication-type="article" xlink:type="simple"><person-group person-group-type="author"><name name-style="western"><surname>Sleurs</surname><given-names>W. J.M.</given-names></name><name name-style="western"><surname>Strack</surname><given-names>H. L.</given-names></name></person-group><year>2021</year><article-title>Results of the Rumphius Biohistorical Expedition to Ambon (1990). Part 18. The <tp:taxon-name><tp:taxon-name-part taxon-name-part-type="family">Rissoinidae</tp:taxon-name-part></tp:taxon-name> and <tp:taxon-name><tp:taxon-name-part taxon-name-part-type="family">Zebinidae</tp:taxon-name-part></tp:taxon-name> (<tp:taxon-name><tp:taxon-name-part taxon-name-part-type="class">Gastropoda</tp:taxon-name-part></tp:taxon-name>: <tp:taxon-name><tp:taxon-name-part taxon-name-part-type="subclass">Caenogastropoda</tp:taxon-name-part></tp:taxon-name>)</article-title><source>Basteria</source><volume>85</volume><issue>1</issue><fpage>34</fpage><lpage>58</lpage></element-citation></ref><ref id="B13372539"><element-citation xmlns:xlink="http://www.w3.org/1999/xlink" publication-type="book" xlink:type="simple"><person-group person-group-type="author"><name name-style="western"><surname>Cernohorsky</surname><given-names>W. O.</given-names></name></person-group><year>1978</year><source>Tropical Pacific Marine Shell</source><publisher-name>Pacific publisher</publisher-name><publisher-loc>Sydney</publisher-loc><size units="page">411</size></element-citation></ref></ref-list></tp:taxon-treatment>
