# Supplementary material for: Zebinidae (Caenogastropoda, Rissooidea) from Hainan Island, China, with re-description of four species
Source: Biodivers Data J. 2025 Nov 10;13:e165463. doi: 10.3897/BDJ.13.e165463 (PMC12624349; doi:10.3897/BDJ.13.e165463)
Supplement: XML Treatment for Stosicia annulata [file BDJ.13.e165463-treatment4.xml]

<!DOCTYPE tp:taxon-treatment
  PUBLIC "-//TaxonX//DTD Taxonomic Treatment Publishing DTD v0 20100105//EN" "tax-treatment-NSO.dtd">
<tp:taxon-treatment xmlns:tp="http://www.plazi.org/taxpub"><tp:treatment-meta><mixed-citation publication-type="journal"><person-group><name><surname>Qi</surname><given-names>Lu</given-names></name><name><surname>Liu</surname><given-names>Songyuan</given-names></name><name><surname>Sun</surname><given-names>Shengming</given-names></name><name><surname>Kong</surname><given-names>Lingfeng</given-names></name><name><surname>Ma</surname><given-names>Zhenhua</given-names></name></person-group><article-title><tp:taxon-name><tp:taxon-name-part taxon-name-part-type="family">Zebinidae</tp:taxon-name-part></tp:taxon-name> (<tp:taxon-name><tp:taxon-name-part taxon-name-part-type="subclass">Caenogastropoda</tp:taxon-name-part></tp:taxon-name>, <tp:taxon-name><tp:taxon-name-part taxon-name-part-type="superfamily">Rissooidea</tp:taxon-name-part></tp:taxon-name>) from Hainan Island, China, with re-description of four species</article-title><source>Biodivers Data J</source><day>10</day><month>11</month><year>2025</year><volume>13</volume><pub-id pub-id-type="doi">10.3897/BDJ.13.e165463</pub-id></mixed-citation></tp:treatment-meta><tp:nomenclature><tp:taxon-name><object-id xmlns:xlink="http://www.w3.org/1999/xlink" content-type="arpha" xlink:type="simple">7A0086E7-055D-59DC-8A79-394C4CDD3A98</object-id><tp:taxon-name-part taxon-name-part-type="genus">Stosicia</tp:taxon-name-part> <tp:taxon-name-part taxon-name-part-type="species">annulata</tp:taxon-name-part></tp:taxon-name><tp:taxon-authority>(Dunker, 1860)</tp:taxon-authority></tp:nomenclature><tp:treatment-sec sec-type="materials"><title>Materials</title><list list-type="alpha-lower" list-content="occurrences"><list-item><p><bold>Type status:</bold> <named-content xmlns:xlink="http://www.w3.org/1999/xlink" content-type="dwc:typeStatus" xlink:type="simple">Other material</named-content>. <bold>Occurrence:</bold> catalogNumber: <named-content xmlns:xlink="http://www.w3.org/1999/xlink" content-type="dwc:catalogNumber" xlink:type="simple">EM19</named-content>; recordedBy: <named-content xmlns:xlink="http://www.w3.org/1999/xlink" content-type="dwc:recordedBy" xlink:type="simple">Qi Lu</named-content>; individualCount: <named-content xmlns:xlink="http://www.w3.org/1999/xlink" content-type="dwc:individualCount" xlink:type="simple">2</named-content>; lifeStage: <named-content xmlns:xlink="http://www.w3.org/1999/xlink" content-type="dwc:lifeStage" xlink:type="simple">adult</named-content>; occurrenceID: <named-content xmlns:xlink="http://www.w3.org/1999/xlink" content-type="dwc:occurrenceID" xlink:type="simple">FADFC8CD-7185-5D00-AA9F-69CEF492FF14</named-content>; <bold>Taxon:</bold> taxonID: <named-content xmlns:xlink="http://www.w3.org/1999/xlink" content-type="dwc:taxonID" xlink:type="simple">Native</named-content>; scientificName: <named-content xmlns:xlink="http://www.w3.org/1999/xlink" content-type="dwc:scientificName" xlink:type="simple"><italic><tp:taxon-name><tp:taxon-name-part taxon-name-part-type="genus" reg="Stosicia">Stosicia</tp:taxon-name-part> <tp:taxon-name-part taxon-name-part-type="species" reg="annulata">annulata</tp:taxon-name-part></tp:taxon-name></italic></named-content>; originalNameUsage: <named-content xmlns:xlink="http://www.w3.org/1999/xlink" content-type="dwc:originalNameUsage" xlink:type="simple"><italic><tp:taxon-name><tp:taxon-name-part taxon-name-part-type="genus" reg="Alvania">Alvania</tp:taxon-name-part> <tp:taxon-name-part taxon-name-part-type="species" reg="ligata">ligata</tp:taxon-name-part></tp:taxon-name></italic> A. Gould, 1861, <italic><tp:taxon-name><tp:taxon-name-part taxon-name-part-type="genus" reg="Ravadia">Ravadia</tp:taxon-name-part> <tp:taxon-name-part taxon-name-part-type="species" reg="trochlearis">trochlearis</tp:taxon-name-part></tp:taxon-name></italic> (A. Gould, 1861), <tp:taxon-name><tp:taxon-name-part taxon-name-part-type="genus" reg="Rissoina">Rissoina</tp:taxon-name-part> (<tp:taxon-name-part taxon-name-part-type="subgenus" reg="Iravadia">Iravadia</tp:taxon-name-part>) <tp:taxon-name-part taxon-name-part-type="species" reg="annulata">annulata</tp:taxon-name-part></tp:taxon-name> Dunker, 1860, <italic><tp:taxon-name><tp:taxon-name-part taxon-name-part-type="genus" reg="Rissoina">Rissoina</tp:taxon-name-part> <tp:taxon-name-part taxon-name-part-type="species" reg="annulata">annulata</tp:taxon-name-part></tp:taxon-name></italic> Dunker, 1860, <italic><tp:taxon-name><tp:taxon-name-part taxon-name-part-type="genus" reg="Rissoina">Rissoina</tp:taxon-name-part> <tp:taxon-name-part taxon-name-part-type="species" reg="trochlearis">trochlearis</tp:taxon-name-part></tp:taxon-name></italic> A. Gould, 1861, <italic><tp:taxon-name><tp:taxon-name-part taxon-name-part-type="genus" reg="Rissoina">Rissoina</tp:taxon-name-part> <tp:taxon-name-part taxon-name-part-type="species" reg="trochlearis">trochlearis</tp:taxon-name-part></tp:taxon-name></italic> var. minor G. Nevill, 1885</named-content>; <bold>Location:</bold> country: <named-content xmlns:xlink="http://www.w3.org/1999/xlink" content-type="dwc:country" xlink:type="simple">China</named-content>; stateProvince: <named-content xmlns:xlink="http://www.w3.org/1999/xlink" content-type="dwc:stateProvince" xlink:type="simple">Hainan</named-content>; locality: <named-content xmlns:xlink="http://www.w3.org/1999/xlink" content-type="dwc:locality" xlink:type="simple">Danzhou</named-content>; <bold>Identification:</bold> identifiedBy: <named-content xmlns:xlink="http://www.w3.org/1999/xlink" content-type="dwc:identifiedBy" xlink:type="simple">Qi Lu</named-content>; dateIdentified: <named-content xmlns:xlink="http://www.w3.org/1999/xlink" content-type="dwc:dateIdentified" xlink:type="simple">2023</named-content></p></list-item></list></tp:treatment-sec><tp:treatment-sec sec-type="Description"><title>Description</title><p>Shell minute (4 ± 0.01 mm in height, 1.9 ± 0.03 mm in width), thick-walled, white, but frequently stained pale reddish-brown by iron deposits (Fig. <xref ref-type="fig" rid="F13372356">4</xref>A and B). Whorls approximately 7, body whorl height greater than spire; teleoconch sculptured exclusively by strong spiral cords with axial lamellae between cords, interspaces about twice the width of cord (Fig. <xref ref-type="fig" rid="F13372356">4</xref>G); body whorl bearing 4 spiral cords (Fig. <xref ref-type="fig" rid="F13372356">4</xref>C and D). Sutures indistinct, shallow (Fig. <xref ref-type="fig" rid="F13372356">4</xref>F). Base with 3 spiral cords. Aperture elliptical, anteriorly canaliculate, posteriorly angulate; outer lip with strong external varix bearing spiral cords, interior smooth, but with 3 weakly-developed tubercular ridges; inner lip smooth to anterior canal, slightly arcuate, broad; peristome thickened (Fig. <xref ref-type="fig" rid="F13372356">4</xref>E). Protoconch multispiral (approximately 2.5 whorls), distinctly demarcated from teleoconch; clear boundary between first and second protoconch whorls, smooth (Fig. <xref ref-type="fig" rid="F13372356">4</xref>H and I).</p></tp:treatment-sec><tp:treatment-sec sec-type="Diagnosis"><title>Diagnosis</title><p>A species distinguished by its transverse ribs, of which seven are present on the last whorl (<xref ref-type="bibr" rid="B13521426">Dunker 1860</xref>).</p></tp:treatment-sec><tp:treatment-sec sec-type="Distribution"><title>Distribution</title><p>Widely distributed, currently known from the Bōsō and Noto Peninsulas to Kyushu (Japan), Southeast Asia, India, East Africa and Hainan Island (China) (<xref ref-type="bibr" rid="B13521408">Gajera et al. 2024</xref>).</p></tp:treatment-sec><tp:treatment-sec sec-type="Taxon discussion"><title>Taxon discussion</title><p>The genus <italic><tp:taxon-name><tp:taxon-name-part taxon-name-part-type="genus" reg="Stosicia">Stosicia</tp:taxon-name-part></tp:taxon-name></italic> Brusina, 1871 was divided by <xref ref-type="bibr" rid="B13372569">Ponder (1985)</xref> into two subgenera: <italic><tp:taxon-name><tp:taxon-name-part taxon-name-part-type="genus" reg="Stosicia">Stosicia</tp:taxon-name-part></tp:taxon-name></italic> s.s. (with only spiral cords and multispiral protoconch) and Isseliella (with cancellate sculpture formed by axial and spiral ribs and paucispiral protoconch). These two subgenera have now been elevated to separate genera. <italic><tp:taxon-name><tp:taxon-name-part taxon-name-part-type="genus" reg="Stosicia">S.</tp:taxon-name-part> <tp:taxon-name-part taxon-name-part-type="species" reg="annulata">annulata</tp:taxon-name-part></tp:taxon-name></italic> is reported from China for the first time and is, therefore, identified as a new record for the country.</p></tp:treatment-sec><tp:treatment-sec><!--Section generated to contain objects referenced in tp:taxon-treatment.--><fig id="F13372356" position="float" orientation="portrait"><object-id xmlns:xlink="http://www.w3.org/1999/xlink" content-type="arpha" xlink:type="simple">A595ABD7-A565-56EC-BE97-3F537CE1FFDB</object-id><object-id xmlns:xlink="http://www.w3.org/1999/xlink" content-type="doi" xlink:type="simple">10.3897/BDJ.13.e165463.figure1</object-id><label>Figure 4.</label><caption><p><italic><tp:taxon-name><tp:taxon-name-part taxon-name-part-type="genus" reg="Stosicia">Stosicia</tp:taxon-name-part> <tp:taxon-name-part taxon-name-part-type="species" reg="annulata">annulata</tp:taxon-name-part></tp:taxon-name></italic> (Dunker, 1860). <bold>A, B</bold> shell illustration in colour; <bold>C</bold> scanning electron micrographs of frontal view of shell; <bold>D</bold> scanning electron micrographs of lateral view of shell; <bold>E</bold> detail of aperture; <bold>F, G</bold> detail of teleoconch surface; <bold>H</bold> scanning electron micrographs of lateral view of protoconch; <bold>I</bold> scanning electron micrographs of apical view of protoconch.</p></caption><graphic xmlns:xlink="http://www.w3.org/1999/xlink" xlink:href="bdj-13-e165463-g004.jpg" position="float" id="oo_1373182.jpg" orientation="portrait" xlink:type="simple"><uri content-type="original_file" xlink:type="simple">https://binary.pensoft.net/fig/1373182</uri></graphic></fig></tp:treatment-sec><ref-list><ref id="B13521426"><element-citation xmlns:xlink="http://www.w3.org/1999/xlink" publication-type="article" xlink:type="simple"><person-group person-group-type="author"><name name-style="western"><surname>Dunker</surname><given-names>W.</given-names></name></person-group><year>1860</year><article-title>Neue japanische Mollusken</article-title><source>Malakozoologische Blätter</source><volume>6</volume><fpage>221</fpage><lpage>240</lpage></element-citation></ref><ref id="B13521408"><element-citation xmlns:xlink="http://www.w3.org/1999/xlink" publication-type="article" xlink:type="simple"><person-group person-group-type="author"><name name-style="western"><surname>Gajera</surname><given-names>N. K</given-names></name><name name-style="western"><surname>Aghera</surname><given-names>D. S</given-names></name><name name-style="western"><surname>Kundu</surname><given-names>R. S</given-names></name><name name-style="western"><surname>Faber</surname><given-names>M. J</given-names></name></person-group><year>2024</year><article-title>Microgastropods of the families <tp:taxon-name><tp:taxon-name-part taxon-name-part-type="family">Rissoinidae</tp:taxon-name-part></tp:taxon-name> and <tp:taxon-name><tp:taxon-name-part taxon-name-part-type="family">Zebinidae</tp:taxon-name-part></tp:taxon-name> from the coast of Gujarat, Western India, with description of two new <tp:taxon-name><tp:taxon-name-part taxon-name-part-type="genus" reg="Rissoina">Rissoina</tp:taxon-name-part></tp:taxon-name> species (<tp:taxon-name><tp:taxon-name-part taxon-name-part-type="class">Gastropoda</tp:taxon-name-part></tp:taxon-name>: <tp:taxon-name><tp:taxon-name-part taxon-name-part-type="superfamily">Rissooidea</tp:taxon-name-part></tp:taxon-name>)</article-title><source>Vita Malacologica</source><volume>22</volume><fpage>7</fpage><lpage>13</lpage></element-citation></ref><ref id="B13372569"><element-citation xmlns:xlink="http://www.w3.org/1999/xlink" publication-type="article" xlink:type="simple"><person-group person-group-type="author"><name name-style="western"><surname>Ponder</surname><given-names>W. F.</given-names></name></person-group><year>1985</year><article-title>A review of the genera of the <tp:taxon-name><tp:taxon-name-part taxon-name-part-type="family">Rissoidae</tp:taxon-name-part></tp:taxon-name> (<tp:taxon-name><tp:taxon-name-part taxon-name-part-type="phylum">Mollusca</tp:taxon-name-part></tp:taxon-name>: <tp:taxon-name><tp:taxon-name-part taxon-name-part-type="order">Mesogastropoda</tp:taxon-name-part></tp:taxon-name>: <tp:taxon-name><tp:taxon-name-part taxon-name-part-type="superfamily">Rissoacea</tp:taxon-name-part></tp:taxon-name>)</article-title><source>Records of the Australian Museum</source><volume>4</volume><fpage>1</fpage><lpage>221</lpage><pub-id pub-id-type="doi">10.3853/j.0812-7387.4.1985.100</pub-id></element-citation></ref></ref-list></tp:taxon-treatment>
